# Supplementary material for: Next generation of tumor-activating type I IFN enhances anti-tumor immune responses to overcome therapy resistance
Source: Nat Commun. 2021 Oct 7;12:5866. doi: 10.1038/s41467-021-26112-2 (PMC8497482; doi:10.1038/s41467-021-26112-2)
Supplement: Supplementary file 4 — Source Data [file 41467_2021_26112_MOESM4_ESM.xlsx]

## Sheet: Figure 1
1C
pM	hProIFNa2b-Fc (ifnar1)		hProIFNa2b-Fc (ifnar2)		hIFNa2b-Fc
0.05	0.076	0.076	0.081	0.074	0.098	0.088
0.5	0.079	0.086	0.085	0.078	0.288	0.302
5	0.216	0.241	0.094	0.091	0.724	0.768
50	0.59	0.634	0.281	0.284	1.094	1.05
500	0.928	0.993	0.707	0.715	1.203	1.225
5000	1.097	1.166	0.976	1.01	1.329	1.285
50000	1.132	1.201	1.123	1.127	1.175	1.234
1D
pM	mProIFNa4-Fc (ifnar1)		mProIFNa4-Fc (ifnar2)		mIFNa4-Fc
0.05	0.943044	1.08551	0.997232	1.0016	0.936052	1.03656
0.5	0.887982	1.18339	1.05317	1.07764	1.17291	1.35994
5	0.961398	1.09687	0.928186	1.15106	7.37829	8.11333
50	0.94654	1.20437	1.17028	1.17203	25.6536	31.2079
500	1.19563	1.32149	2.726	3.31945	43.2559	50.7137
5000	4.20131	5.06919	12.1206	15.1822	52.5797	60.3111
50000	14.7916	17.2379	16.8568	21.2722	57.2312	70.488
500000	23.6058	28.3263	18.0524	23.5219	63.6061	81.8901
1E
1F
pM	hProIFNa2b-Fc		Activated hProIFNa2b-Fc		hIFNa2b-Fc
0.005	0.038	0.039	0.038	0.043	0.038	0.038
0.05	0.038	0.04	0.055	0.052	0.045	0.042
0.5	0.038	0.041	0.37	0.322	0.234	0.226
5	0.038	0.041	0.933	0.918	0.758	0.753
50	0.092	0.096	1.501	1.337	1.118	1.119
500	0.505	0.51	1.304	1.424	1.253	1.26
5000	0.966	1.032	1.375	1.441	1.276	1.277
50000	1.16	1.185	1.281	1.248	1.268	1.26
1G
1H
pM	mProIFNa4-Fc		Activated mProIFNa4-Fc		mIFNa4-Fc
0.05	0.935105	1.02248	1.12979	1.12826	1.10066	0.919775
0.5	0.882984	0.907512	1.12519	1.22023	1.50077	1.05468
5	1.04394	1.00869	6.45222	6.89678	10.1605	9.66377
50	0.971896	1.26316	41.0419	44.1262	41.5202	41.9678
500	3.19622	3.37557	77.373	81.9336	68.7716	67.8288
5000	19.3981	21.3511	90.7788	95.9755	85.6617	87.8324
50000	44.6842	49.6694	107.29	110.631	100.107	104.922

## Sheet: Figure 2
2A
Hours	mIFNa4-Fc				mProIFNa4-Fc
0.5	28.1395	30.7646	27.6161	34.4332	67.0077	108.36	94.4559	105.425
2	15.1433	18.8814	20.8375	20.4499	69.826	70.7915	61.7077	54.5334
6	12.0317	16.2479	15.2861	19.1492	63.4261	48.8595	60.0359	53.7896
24	1.50017	2.06428	2.16349	1.97888	10.5425	10.6882	10.3987	8.23355
48	1.89702	2.24628	2.12324	1.8793	9.06434	9.18968	7.17704	4.56171
2B
Days	hIg				mIFNa4-Fc				mProIFNa4-Fc
0	100	100	100	100	100	100	100	100	100	100	100	100
1	101.031	100.588	99.5049	104.142	98.3517	97.1591	99.4924	97.7273	102.577	102.41	98.0392	101.98
2	101.031	98.8235	100	103.55	95.055	96.0227	98.9848	96.0227	100	96.9879	96.0784	98.5148
3	98.9691	98.2353	98.5148	103.55	95.055	96.5909	100.508	98.2955	101.031	98.7952	95.5882	99.0099
4	96.9072	98.2353	99.0099	104.734	94.5055	95.4545	94.9239	97.1591	98.9691	98.7952	94.1176	97.5247
5	96.9072	100.588	100.99	107.101	95.6044	95.4545	93.401	96.0227	102.577	100.602	96.0784	97.0297
6	96.3918	99.4118	99.0099	105.325	97.8022	98.2955	94.4162	97.7273	105.155	103.012	97.549	99.5049
7	98.4536	101.177	97.0297	106.509	96.7033	96.0227	92.8934	96.5909	102.577	100	96.5686	98.0198
8	97.4227	101.177	98.5148	108.284	96.1539	92.6136	91.8782	96.0227	105.155	100.602	98.0392	100.495
9	97.9381	101.765	99.0099	110.059	97.8022	93.1818	93.401	97.1591	104.639	101.807	100	101.485
10	99.4845	102.353	100.99	105.325	98.3517	93.1818	91.3706	96.0227	106.186	103.012	99.0196	102.97
11	101.031	102.353	100.495	107.692	94.5055	92.0455	90.8629	93.75	106.701	104.819	100.49	102.97
12	98.4536	100.588	97.5247	106.509	95.055	90.9091	89.3401	89.7727	106.701	103.012	99.0196	101.98
13	100	104.118	97.0297	107.692					107.216	100.602	100.49	101.485
14	100.516	101.765	98.0198	108.284					105.155	100	99.5098	101.485
15	101.031	101.177	99.0099	105.325					107.732	102.41	100.49	103.96
16	103.093	105.882	102.475	110.651					108.247	104.217	100.49	105.941
17	103.608	107.059	99.0099	110.059					104.639	101.807	99.5098	101.485
18	100.516	106.471	97.5247	108.876					107.216	102.41	101.961	102.475
19	100	104.706	100	110.651					109.794	104.217	101.471	104.455
20	101.546	102.353	100	107.692					106.701	104.217	99.5098	103.96
21	103.093	105.882	99.5049	109.468					107.732	102.41	101.961	103.96
22	104.124	105.882	100	113.018					108.763	102.41	100	101.98
23	102.577	107.647	101.485	113.609					110.825	106.024	101.471	102.475
2C
Days	hIg	mIFNa4-Fc	mProIFNa4-Fc
13		1
13		1
16		1
19		1
23	0		0
23	0		0
23	0		0
23	0		0
2D
hIg									mIFNa4-Fc									mProIFNa4-Fc
2.81488	3.41276	2.67943	2.78469	2.61955	3.50622	3.21157	3.61573	3.97898	363.418	262.126	556.199	318.583	189.574	350.298	528.533	795.995	560.055	8.93165	25.6601	7.47916	18.359	9.29157	65.4371	7.81225	9.92642	3.08869
2E
hIg									mIFNa4-Fc									mProIFNa4-Fc
3.56936	4.43737	11.0736	3.88683	6.96412	7.02873	6.24177	6.25773	7.35268	44.7749	35.0628	72.7534	51.1397	24.2991	38.0793	76.19	54.4344	50.4039	9.20988	7.20671	8.41565	12.3179	7.04489	10.2464	10.2633	7.85775	6.25773
2F
hIg									mIFNa4-Fc									mProIFNa4-Fc
82.0398	109.522	88.512	86.917	80.1429	96.4975	103.324	207.944	149.406	577.583	409.92	571.958	499.247	520.542	559.642	1472.02	1333.01	921.697	191.269	236.956	204.546	355.917	256.256	215.67	102.062	199.77	100.366
2G
hIg									mIFNa4-Fc									mProIFNa4-Fc
16	31	18	19	17	21	22	21	24	40	102	64	88	165	193	81	96	156	57	44	49	40	48	55	27	46	38
2H
hIg									mIFNa4-Fc									mProIFNa4-Fc
51	71	60	64	52	84	94	65	77	107	503	233	431	564	1200	349	423	661	163	120	114	117	126	120	87	141	131
2I
hIg							mIFNa4-Fc							mProIFNa4-Fc
0.000171	3.44e-05	5.98e-05	9.57e-05	2.14e-05	5.53e-05	3.79e-05	0.00645	0.00586	0.00301	0.00446	0.002162	0.002078	0.002456	0.0029	0.00253	0.00753	0.0034	0.001722	0.003169	0.000897
2J
hIg							mIFNa4-Fc							mProIFNa4-Fc
9.43e-05	0.000114	3.22e-05	3.17e-05	1.69e-05	1.85e-06	1.74e-06	0.0258	0.00847	0.00593	0.0158	0.00275	0.001771	0.0086	0.00482	0.00159	0.00142	0.00173	0.000191	0.000178	0.000122

## Sheet: Figure 3
3A
Days	PBS										mProIFNa4-Fc (0.01 nmol)										mProIFNa4-Fc(0.1 nmol)										mProIFNa4-Fc(1 nmol)
0	78.4	71.4	69.6	63.8	59.9	56.7	53	44	36.1	20.1	90.8	74.9	70	60.8	59.6	55.2	46.4	46.2	40	23.3	75.4	74.1	71.3	63	59.2	55	52.9	44.5	37.6	18.8	86.5	74.9	68.4	65.6	59	57.3	49	43.3	39.5	23.9
3	378.9	370.4	242	193.6	272.2	142.2	190.3	184.2	189.5	44.1	258.5	169	136.5	177.5	142.2	76.2	159.4	181.5	91	74.4	191.1	264.7	185	147.8	96.2	55.5	207.4	185.1	180.8	47.2	117	210.4	42.4	130	131.4	52.1	69.6	123.5	24.8	93.3
6	1332.9	1104.8	517.6	345.6	827.9	267.2	462.3	588.1	516.1	174	316.4	715.6	452.8	344.5	309.3	162.7	391.6	274.6	193.6	162.7	268.3	417.9	272	345.6	107.4	78.8	311.6	351.3	338.7	78.4	170	278.4	21.5	156.4	190.1	75.9	63.4	112.4	26.6	216
9	1964.8	1428.8	907.5	645	2304	429.8	1623	917.9	1306.8	433.4	624.2	1041.9	898.1	888.1	677.6	455.1	950.4	460.8	452.8	465.5	224.3	636.5	414.1	505.1	148	108	278.8	555.1	505	111	225.5	308.9	37.6	177.5	162.7	107.4	61.8	142.2	14.9	289.3
11	2875.6	2316.8	1171.9	1175.8	2928.8	771.5	1761.6		1790.8	817.2	675.5	1247.1	1183	1117.2	785.3	510	1282.5	499.4	692.7	629.4	241.9	884.4	361.3	491.1	164.8	121.1	423.8	590	529.3	91.3	187.3	237.7	0	233.4	200.9	94.1	90.8	145.8	0	299.9
3B
Days	hIg								mProIFNa4-Fc-Nsub								mProIFNa4-Fc
0	51.2	79.8	131.2	79.524	100	95.992	133.28	117.624	71.9	99.8	123	91.936	136.9	123.576	139.65	147.994	32.5	71.3	100.9	70.56	89.4645	106.808	116.64	180.469
3	90	232.8	467.3	231.184	179.974	202.554	186.434	250.463	272.7	309.3	419.5	115.34	129.6	125.388	125.316	336.2	43.2	97.3	174	151.29	87.5	136.416	172.8	102.752
5	243.4	381	810.3	373.182	300.672	385.784	358.4	282.528	289	505	555	212.704	177.315	166.635	204.161	492.993	34.9	136.2	237.2	155.952	113.764	186.293	171.166	124.468
7	410.5	520.5	1354.8	657.874	828.414	702.27	553.536	445.5	392.9	444.4	846.4	340.135	284.592	202.005	289.688	754.443	56.1	176.4	289.3	282.437	302.337	282.906	252.35	202.005
9	551.7	866.2	1436.3	1320.31	893.022	1294.34	1510.4	590	601.9	602.8	992.5	713.856	363.968	257.091	441.45	1267.5	83.8	301.8	354	230.262	254.8	386.538	295.074	119.072
11	1123.9	2112	2287.3	1862	1555.93	1901.59	2083.97	1382.81	437.7	539.1	1623.2	1160.89	622.261	482.709	834.9	1762.56	115.3	282.9	306.9	274.752	328.536	347.733	314.237	113.49
3C
Days	hIg										mIFNa4-Fc										mProIFNa4-Fc
0	41.154	50.274	68.479	80.631	107.388	37.6	54.6325	85.833	91.936	110.864	49.392	54.6325	62.208	82.8655	96.9105	44.8	56.144	78.336	93.312	107.388	52.111	54.684	60.75	83.75	94.77	48.374	60.306	67.228	95.992	104.444
3	102.602	88.938	221.804	242.592	270.738	112.694	109.76	177.315	203.35	340.704	49.726	72.9	134.54	191.808	91.936	25.725	38.266	98.696	159.744	109.76	30.492	32.7015	64.538	66.792	150.282	37.3625	67.968	46.746	103.518	55.566
6	409.909	213.564	564.54	568.458	738.1	258.75	199.962	397.488	711.112	526.045	46.225	85	236.25	171.5	129.6	23.12	25.047	103.933	172.827	163.35	70.272	53.016	104.976	84.096	257.911	28.314	98.315	27.216	157.604	57.9945
9	766.14	467.046	1275.95	1116.3	1485.43	629.442	460.8	733.824	1149.32	901.45	80.19	66.654	299.218	157.216	152.806	24.624	19.35	92.697	161.604	194.4	121.838	70.227	135	48.672	316.894	22.5835	88.938	22.869	117.74	102.85
12	1715.94	1377.95	3023.25	2252.64	3499.06	648.96	674.16	1176.12	2073.6	1548.44	105.593	148.84	368.55	179.56	162.662	21.2355	0		259.002	230.625	191.664	70	198.832	101.25	379.456	24.025	126	13.122	186.293	172.827
3D
Days	hIg										mIFNa4-Fc										mProIFNa4-Fc
0	100	100	100	100	100	100	100	100	100	100	100	100	100	100	100	100	100	100	100	100	100	100	100	100	100	100	100	100	100	100
3	102.198	100.549	103.867	103.593	104.124	97.4359	100	98.0676	101.093	100.521	93.7853	100.588	98.9691	93.2203	96.7391	96.4647	95.0495	93.4884	97.0443	95.8333	98.8571	99.4565	98.4848	101.205	103.049	99.4792	98.9362	95.2381	103.077	101.98
6	103.846	103.297	103.867	105.389	103.608	98.4615	107.303	99.5169	101.093	101.562	91.5254	101.765	99.4845	93.7853	95.6522	96.9697	94.0594	92.093	97.0443	97.3958	104	101.087	100	101.205	101.829	100	100.532	95.2381	105.641	101.98
9	102.198	104.945	111.05	98.8024	116.495	100	110.674	101.932	111.475	93.75	85.8757	98.2353	102.577	90.3955	91.3043	93.4343	99.5049	86.9767	96.5517	96.3542	108	102.717	102.02	107.229	108.537	101.042	103.723	95.7672	111.282	100.495
12	110.44	110.44	118.784	105.988	118.041	89.2308	107.865	102.415	114.754	102.604	93.2203	103.529	105.155	90.9604	92.3913	96.4647	102.475		100.985	95.3125	108.571	103.804	101.01	108.434	109.756	105.729	106.383	97.3545	113.846	104.455
3E
Days	hIg (0/9 cured)									mIFNa4-Fc (3/9 cured)									mProIFNa4-Fc (3/9 cured)
0	29.403	30.118	52.8	70.262	31.2375	33.696	34.983	40.3065	51.156	27.869	34.983	61.056	67.032	31.2375	33.696	36.982	41.876	47.2	25.088	36.75	38.115	61.952	30.324	34.225	40.344	41.876	46.4
3	73.96	124.93	118.588	269.5	48.51	41.1845	86.528	61.7625	58.08	0	20.48	73.75	102.74	21.866	21.504	33.212	24.025	25.5915	0	41.154	16.4025	178.024	15.979	25.1125	21.4375	26.6805	30.625
6	176.62	254.947	186.543	499.554	177.315	118.8	151.552	97.686	141.288	0	21.78	59.248	115.169	30.324	10.9375	41.6	16.464	15.979	0	0	0	238.206	11.492	46.2275	46.225	28.0645	48.074
9	183.787	161.448	421.2	935.584	130.977	246.402	323.2	340.216	180.589	0	0	75.712	179.562	17.2405		0	65.664	0	0	0	0	213.16	0	58.08	95.648	31.85	65.664
12	571.05	311.647	769.666	843.648	275.684	562.432	864	842.58	976.562	0	0	60.75	210.392	31.2375		0	90.396	13.125	0	0	0	285.404	9.126	139.24	159.528	59.643	152.1
3F
Days	hIg									mIFNa4-Fc									mProIFNa4-Fc
0	100	100	100	100	100	100	100	100	100	100	100	100	100	100	100	100	100	100	100	100	100	100	100	100	100	100	100
3	96.2162	95.8974	96.1539	95.9184	102.128	101.149	97.8261	99.495	102.717	91.5842	91.9355	91.2195	94.4444	92.3469	91.716	93.1579	91.1628	93.1217	93.5	101.105	95.0249	95.5556	101.449	97.9058	101.093	98.5366	97.5904
6	94.5946	100	101.099	102.551	104.255	106.322	99.4565	102.525	104.891	92.0792	93.5484	90.2439	97.2222	93.8775	92.8994	95.7895	94.4186	94.709	90	105.525	94.5274	97.2222	98.5507	100	106.557	100.976	102.41
9	99.4595	94.359	100	102.551	106.383	110.919	102.174	107.576	107.609	89.604	79.5699	76.5854	97.7778	85.2041		101.579	86.9767	83.0688	94	109.945	95.0249	100.556	96.6184	100	107.104	99.0244	104.217
12	99.4595	95.8974	100	97.9592	104.255	110.919	101.087	108.081	105.978	87.1287	77.957	84.8781	93.3333	91.8367		103.684	88.8372	79.3651	93	102.21	97.5124	102.778	93.7198	102.618	106.557	100	105.422
3G
Days	hIg									mIFNa4-Fc									mProIFNa4-Fc
0	86.436	90.396	109.512	112.091	176.418	124.9	145.4	99.2	187.3	78.416	95.992	108.16	118.588	168.683	72.1	94.6	95.1	108	89.7345	101.338	101.4	131.196	143.36	78.8	61.6	64.5	128.2
3	157.604	120.6	186.434	191.896	314.928	112.7	188.7	99.3	136.6	99.238	144	167.214	119.556	188.538	64.9	53	94.8	102.3	81.466	110.412	125.087	128.576	188.65	65.3	35.9	51.5	110.8
6	198.832	129.6	240.161	219.375	243.36	143.5	156.1	124.2	180.9	117.212	94.464	171.058	95	169	56	63.4	87.7	90	59.976	74.0015	85.2355	150.701	145.926	38.4	0	42.3	118.3
9	172.98	121.835	311.904	273.78	332.35	238.6	205.2	186.7	218.2	94.08	93.8825	120.213	82.8375	190.44	40	36	45.2	48	60.858	53.621	75.118	102.602	178.956	30.6	0	20.9	115.1
12	198.832	85	413.34	455.762	458.397	330.5	269	280.1	276.7	66.3255	94.9365	147.456	131.4	132.095	26	29.7	31.5	73.9	61.74	49.6	54.684	76.2105	191.808	38	0	0	163.6
15	268.324	89.232	562.185	721.448	702.25	663	386.9	497.8	466.7	41.454	94.64	179.562	157.604	215.825	21.5	0	9.5	101.1	110.808	47.628	49.6	68.728	318.028	53.2	0	0	229.3
3H
Days	hIg									mIFNa4-Fc									mProIFNa4-Fc
0	100	100	100	100	100	100	100	100	100	100	100	100	100	100	100	100	100	100	100	100	100	100	100	100	100	100	100
3	102.235	103.093	100.529	100	103.763	96.4647	99.4764	107.407	104.233	99.4083	95.6989	93.5829	97.3958	94.7115	96.2366	91.8782	97.0149	87.6289	98.4375	101.099	98.8764	100.581	95.9091	108.743	102.551	95.6311	90.3382
6	102.793	102.062	104.762	101.07	103.226	98.9899	106.806	100.529	97.3545	98.2249	100	95.1872	97.9167	95.1923	98.3871	90.8629	89.5522	86.5979	100.521	102.747	102.247	100	96.8182	102.732	93.3674	97.0874	97.1014
9	107.263	100	102.116	106.417	105.376	100	109.424	105.291	106.878	99.4083	98.3871	91.9786	100.521	92.7885	100	88.3249	104.975	79.3814	101.042	103.846	103.933	102.907	97.2727	109.836	104.592	90.7767	99.5169
12	104.469	102.577	105.291	101.07	102.688	99.495	107.33	109.524	110.053	100	96.2366	94.1176	102.083	87.9808	118.28	78.1726	94.5274	97.4227	100	107.143	108.989	102.326	96.8182	114.208	103.061	105.34	101.449
15	108.38	101.031	104.762	102.139	107.527	96.4647	104.712	104.762	110.582	87.574	82.2581	96.7914	97.9167	79.8077	78.4946	96.9543	89.5522	107.732	102.604	103.846	106.18	102.907	96.3636	119.126	107.653	94.6602	105.797

## Sheet: Figure 4
4A
Days	hIg+Rat IgG1					mProIFNa4-Fc+Rat IgG1					hIg+anti-CD8				mProIFNa4-Fc+anti-CD8
0	55.7291	28.3168	65.9252	32.3432	39.9435	57.5718	31.8585	26.8748	52.6615	35.868	30.5199	34.6996	24.3479	48.2812	40.1885	34.0687	29.169	22.7838
3	84.9997	59.0983	137.405	68.7028	85.8256	28.0219	38.9717	31.6168	70.4028	41.8382	150.876	85.5405	55.5552	108.267	89.5348	60.796	70.9822	39.2214
6	207.513	119.757	277.927	121.809	204.255	23.5974	57.8136	40.0172	90.8683	63.7719	291.27	161.281	99.3671	255.638	128.119	85.3438	112.917	88.3795
10	214.507	271.57	612.512	331.051	541.953	30.1235	76.1998	65.1386	157.162	85.7166	672.562	522.645	351.304	703.005	335.82	174.215	180.784
13	407.321	290.358	857.76	602.645	809.242	27.1616	94.3895	76.9864	185.674	106.985	976.771	855.65	539.134	1131.2	455.151	258.67	241.873
4B
Days	hIg					mProIFNa4-Fc					anti-CD8					mProIFNa4-Fc+anti-CD8
0	45.7	67.4	68	75.1	85.7	54.3	65.6	68.7	74.2	78.2	60.4	62.5	69.3	72.4	78	61.3	61.6	71.1	72.1	76.5
3	45.3	91.2	80.6	126.4	182.5	61.1	82	72.1	50.9	77.3	88.1	106.4	127.7	90.7	91	69.3	81.1	107.5	93.5	112.8
6	41	86.9	94.1	166.5	226.8	29.5	68.2	53.5	43.5	76.6	155	174.2	239.3	165.7	132.7	102.1	111.3	174.4	159.1	178.7
9	46.4	114.4	99.7	249.4	332.6	23.4	32.5	40.3	32.6	89.3	210.4	228.4	326.1	255.7	204.8	153	166.4	185.1	137.4	211.2
12	88	191.5	121.7	325.7	508.5	12.9	12.9	50.7	23.8	93.8	410.5	315.3	398	394.9	291.8	171.5	222.6	286.7	206.8	295
15	112.5	342.8	156.9	475.4	647.2	0	0	69.2	12.6	155.1	474.2	414.2	517	614.7	464.8	257.1	350.8	357.4	311	381.4
18	194.2	446.5	228	720.2	857.1	0	0	151.8	0	266	648.8	687.2	758.5	951	649.5	359.1	515.9	569.2	391.6	474
4C
Days	hIg							mProIFNa4-Fc
0	30.8025	59.6755	110.466	122.854	67.9571	40.0172	75.0937	33.212	62.422	108.16	83.6232	25.8813	30.9716	18.0704
3	95.648	235.872	237.141	281.841	167.148	89.0432	146.464	31.104	137.312	281.627	98.8601	31.8319	54.7164	28.0219
6	186.624	733.824	600	424.568	265.808	166.329	194.791	39.0165	299.671	477.9	148.641	52.6074	87.466	49.8494
9	413.1	1491.08	1679.62	745.382	617.882	343.872	318.696	43.2	567.582	498.15	208.026	119.511	105.303	77.4289
12	750.2	2770.25	2534.4	970.573	1765	1051.43	586.247	51.6375	776.223	788.288	337.442	320.138	258.957	235.974
4D
Days	hIg								mProIFNa4-Fc
0	37.3625	41.1845	79.524	35.691	29.5582	40.9646	33.8475	20.11	33.524	55.566	65	35.4944	36.9692	30.8241	48.5221	28.012
3	165.292	108.841	305.344	115.222	65.912	204.67	61.7882	99.9611	121.014	137.5	261.121	73.2297	71.0625	44.835	116.807	100.178
6	408.726	396.9	827.904	218.503	131.629	455.356	121.809	239.133	208.25	295.312	625	155.585	226.043	70.7921	306.618	236.629
9	917.163	1002.91	1934.3	496.135	239.661	1155.12	253.386	550.777	469.752	510.904	1485.34	411.018	359.198	140.945	625.269
12	1666.35	1858.37	2872.57	978.832	392.048		497.839	853.266	997.228	1148.44	2506.61	655.995		224.415	1117.82
4E
hIg	mProIFNa4-Fc
7.5	437.5
0	432.5
0	435
0	80
0	85
4H
hIg	mProIFNa4-Fc		hIg	mProIFNa4-Fc
31.1	77.59		1.90021	23.0365
20.21	54.92		0.64672	6.81557
25.35	85.15		1.07484	33.6513
19.5	60.06		0.858	7.51951
4I
hIg	mProIFNa4-Fc		hIg	mProIFNa4-Fc
51.7	94.1		8.5822	57.3069
31.5	83.3		1.83015	42.8162
34.7	79.5		2.66843	41.4195
45.6	73.1		4.14504	19.737

## Sheet: Figure 5
5A			5B			5C			5D			5E
hIg	mProIFNa4-Fc		hIg	mProIFNa4-Fc		hIg	mProIFNa4-Fc		hIg	mProIFNa4-Fc		hIg	mProIFNa4-Fc
1.58	15.3		7.36	26.2		5.91213	0.46449		1.2449	56.4059		15.2	62.8
4.22	17.6		12.1	27.3		2.75182	0.12462		4.39709	219.066		36.1	67.7
2.52	13.2		6.18	20.9		4.81838	0.148538		1.28259	140.705		18.3	59.1
3.35	18.7		7.38	23.6		4.90633	0.20213		1.50418	116.757		27.7	69.4
6.31			11.8			3.65092			3.23206			37.2
5F
hIg							mProIFNa4-Fc
0.0054009	0.008851	0.004248	0.0111	0.0163	0.00276	0.00986	0.009944	0.00955	0.029945	0.0332	0.0193	0.0127	0.0329
5G
hIg							mProIFNa4-Fc
0.0148314	0.013086	0.014653	0.0239	0.0351	0.0171	0.022	0.258333	0.083329	0.157936	0.563	0.247	0.488	0.275
5H
hIg							mProIFNa4-Fc
2.05722e-05	4.26e-05	2.66e-05	6.7e-05	0.000169	0.000296	9.66e-05	6.45e-06	2.87e-06	7.07e-06	1.7e-05	2.74e-05	1.66e-05	3.36e-06
5I
hIg							mProIFNa4-Fc
2.92657e-06	2.58e-05	2.52e-05	2.83e-05	5.31e-05	3.28e-05	2.63e-05	5.25e-06	2.31e-06	3.16e-06	3.52e-06	1.9e-05	3.55e-06	2.41e-06
5J
hIg	mProIFNa4-Fc
4466.5	8457.7
8920.3	18792.4
6313.8	12041.8
8822.9	12667.3
9390.9	15025.1
5K
	hIg					mProIFNa4-Fc
CD45-	104.2	67.4	61	61.9	86	140.4	104.6	105.1	127.2
MΦ	8034.9	10683.5	5684.3	9088.9	13587	13098.4	12474	14131.1	22436.4
5L
	PBS (0/8 cured)								ProIFN (2/8 cured)								anti-PDL1 (1/8 cured)								ProIFN+anti-PDL1 (7/8 cured)
0	119.4	153.8	154.4	203.4	90.206	116.272	125.123	159.068	122.5	149.9	164.7	198.5	90.288	114.4	125.488	154.442	121.1	153.6	162	203.4	94.341	114	130.448	146.916	122.8	145.8	165.6	194.4	106.08	109.65	133.95	135.675
3	223.8	279.9	198.5	206.7	99.522	144.697	203.425	250.776	150.7	140.4	171.1	238.5	82.0755	109.88	97.051	137.655	150.4	127.8	302.4	233.3	128.57	97.643	121.5	114.608	121.8	204.2	158.4	174	54.868	80.028	120.773	112.545
6	270.7	275.7	183.8	246.2	104.377	253.115	266.11	370.5	81.1	138.4	75	173.4	75.411	106.6	101.094	109.368	163.8	78.8	254.6	204.8	147.533	107.184	99.1935	120.78	65.7	81.9	62.8	139.3	43.74	52.479	100.359	47.775
9	257.9	332.4	195.2	226.8	156.816	312.053	430.848	505.362	44.8	81.5	83.2	150	81.774	103.488	128.52	96.75	72.8	83.2	358.2	128.4	183.768	77.959	105.056	81.549	38.4	63	28.9	55.5	29.822	60.552	57.525	35.52
12	384.2	472	205.2	272.7	223.3	555.39	591.43	690.37	34.3	53.7	43.7	107.6	97.966	130.35	134.136	50.623	34.5	58.2	397.4	109.7	213.18	66.22	114.55	46.2	19.1	62.8	13.7	44.4	0	18.447	61.047	0
16	611.1	788.5	357.6	397.4	310.42	693.105	698.36	882	0	80	70.9	131	159.8	197.929	234.724	58.824	0	54.2	600	208.3	325.271	91.854	196.65	52.096	0	50.8	0	43.6	0	0	73.44	0
20									0	184	114.4	285.8	375.725	426.79	546.48	0	0	40.3	915	266.8	675.423	203.49	382.8	37.506	0	0	0	0	0	0	158.76	0
24									0	550.9	285.4	303.1	503.88	559.475	694.4	0	0	117	1984.6	510.3	809.293	281.089	618.8	23.0625	0	0	0	0	0	0	193.952	0

## Sheet: Figure 6
6A
Days	hIg									IR									mProIFNa4-Fc									mProIFNa4-Fc+IR
0	56.88	91.25	92.708	148.596	149.248	116.788	169.832	169.911	215.488	61.152	73.92	109.15	131.15	152.826	128.31	168.606	174.2	198.36	57.722	77.792	95.6725	149.46	59.9955	75.164	107.844	137.54	151.776	63.27	72.2	113.925	130.95	63.802	67.536	121.422	124.44	154.287
3	214.17	156.007	260.288	375.603	373.428	219.024	262.446	229.71	277.53	70.119	126.787	171.258	197.505	309.309	204.089	281.271	224.808	78.54	122.388	137.25	118.404	329.774	100.8	169.5	223.776	290.394	192.816	125.775	101.716	125.625	273.347	68.64	44.8875	126.063	59.85	80.883
5	353.556	228.9	450.85	748.286	1082.25	428.4	560.634	435.708	630.896	80.388	123.469	211.365	220.4	384.12	185.963	315.283	207.48	94.5	187.53	240.825	226.238	430.5	211.232	325.854	452.2	380.16	200.287	194.22	89.4615	94.643	251.256	46.299	46.8	142.416	64.75	79.464
7	816.75	449.834	926.744	1106.51	1464.02	924.768	797.34	967.042	1091.66	95.634	172.568	178.2	291.712	378.95	210.757	398.736	262.73	99	263.34	391.248	297.825	534.576	215.6	288.057	530.654	364	237.3	198.744	61.056	85.8	255.84	36.708	20.24	65.835	47.702	61.915
9	1411.66	533.52	1338.75	1648.24	1900.08	1219.2	1298.35	1498.46	1241.24	175.784	286.58	220.11	349.888	387.59	200.86	431.244	362.664	176.418	365.4	640.395	187.245	682.773	284.82	280.904	606.04	324.3	286.578	290.68	70.356	81.2825	213.408	31.668	15.136	69.564	42.84	53.592
11										182.286	256.08	227.502	458.575	246.51	257.303	457.743	421.562	246.296	398.97	793.436	216.804	714.502	275.964	302.1	669.92	502.223	325.728	260.568	70.29	97.825	150	31.2	10.5	37.332	41.968	47.628
13										218.08	359.552	229.194	212.954	346.62	316.231	551.561	424.08	390.744	506.22	1036.46	203.319	756	361.008	517.44		587.776	348.75	413.424	58.9	87.234	117.363	21.375	0	61.104	44.573	47.9655
16										358.974	462.735	346.332	1052.52	450.45	386.4	685.26	706.8	732.35	828.828	2355.6	351.9	1148.42	645.165	882.7		1085.62	629.3	326.34	101.871	127.166	120.12	21.114	0	32.4	23.218	47.3055
18										639.6	767.975	446.25	1393.6	655.424	589.68	997.248	1036.39	998.168					1213.3	1600.2		1754.02	1099.08	508.518	132	149.526	124.614	26.5825	0	0	0	62.16
20										797.79	1284.6	768.768	2164.57	1015.48	922.707	1386.44	1338.64	1352.9										694.98	207.669	218.01	195.525	29.16	0	29.925	0	101.565
6B
Days	hIg	IR	mProIFNa4-Fc	mProIFNa4-Fc+IR
9	1
9	1
9	1
9	1
9	1
9	1
11	1
11	1
13	1		1
16			1
18			1
18			1
18			1
20		1	1
20		1	1
20			1
22		1
22		1
22		1
22		1
22		1
24		1	1
24		1
29				1
31				1
31				1
32				1
34				1
40				0
40				0
40				0
40				0
6C
6E
Ctrl	hProIFNa2b-Fc	IR	hProIFNa2b-Fc+IR
66.667	0	66.6667	0
6F
Ctrl	hProIFNa2b-Fc	IR	hProIFNa2b-Fc+IR
100	0	66.6667	0
6G
Ctrl	hProIFNa2b-Fc	IR	hProIFNa2b-Fc+IR
22	0	9	0
58	0	9
8	0	14	0
16	0	4	0
42	0	11	0
	0	1	0
33	0	4	0
26	0	4	0
68	0
18	0	2	0

## Sheet: Supp Fig 2
S2A
Spleen				Heart				Liver				Lung				Kidney				Blood				MC38				B16				LLC
0.119	0.0145	0.0826	0.0661	3.2	5.42	0.613	0.989	0.0211	0.0537	0.00534	0.00356	0.93	2.3	1.43	0.174	0.0178	0.0432	0.0735	0.0059	0.00628	0.00786	0.000217	0.00348	10.7	10.1	7.13	7.74	0.0193	0.0747	0.0412	0.0203	1.18	1.19	1.74	0.758
S2B
Spleen				Heart				Liver				Lung				Kidney				Blood				MC38				B16				LLC
0.208	0.0609	0.45	0.105	0.0935	0.0576	0.0178	0.0371	0.00809	0.0251	0.0131	0.00337	0.177	0.248	0.433	0.0432	0.00679	0.0167	0.0159	0.009	0.361	0.168	0.362	0.456	0.505	0.275	0.182	0.233	0.0106	0.0272	0.0404	0.0299	1.15	1.47	3.18	2.05
S2C
Spleen				Heart				Liver				Lung				Kidney				Blood				MC38				B16				LLC
1.23035	0.074991	0.103625	0.290806	2.34473	1.6275	0.086643	0.557549	0.585084	0.044318	0.024393	0.009047	5.37637	6.92001	4.32052	1.31573	1.23186	0.362685	1.05758	0.314753	0.055443	0.059395	0.035592	0.090914	3.24059	3.95152	1.05744	0.934757	0.17358	0.129003	0.0996	0.169925	3.01483	1.61728	5.89084	3.02986
S2D
Spleen				Heart				Liver				Lung				Kidney				Blood				MC38				B16				LLC
0.464	0.092	0.625	0.216	0.49	0.32	0.107	0.198	0.308	0.47	0.32	0.0465	0.695	1.24	0.687	0.216	0.0409	0.134	0.151	0.0485	0.0328	0.0265	0.00396	0.0293	1.97	2.28	0.873	0.892	2.54	1.53	4.12	3.2	6.74	5.16	15.5	6.67
S2E
Spleen				Heart				Liver				Lung				Kidney				Blood				MC38				B16				LLC
0.052709	0.004665	0.006908	0.013802	0.327316	0.388972	0.031027	0.121763	0.006538	0.005192	0.002348	0.000383	0.043828	0.072807	0.104719	0.008004	0.003909	0.011169	0.024513	0.003351	0	0.005852	0.001816	0.00366	0.017886	0.007026	0.002397	0.001699	0.012899	0.022282	0.013844	0.031408	0.028424	0.008358	0.007221	0.003774
S2F
Spleen				Heart				Liver				Lung				Kidney				Blood				MC38				B16				LLC
0.0372	0.0106	0.0272	0.105	0.0501	0.059	0.039	0.0821	0.00491	0.305	0.128	0.0198	0.0737	0.157	0.0619	0.0424	0.766	2.81	5.26	1	0.158	0.379	0.0163	0.228	0.0823	0.0763	0.0424	0.057	0.049	0.0597	0.0583	0.0306	0.821	0.819	0.803	0.53

## Sheet: Supp Fig 3
S3A
Spleen				Heart				Liver				Lung				Kidney				Blood				MC38				B16				LLC
0.00536	0.001325	0.00079	0.006701	0.023698	0.025167	0.002556	0.0025	0.001197	0.001721	0.001549	0.003296	0.007725	0.017244	0.037543	0.046509	0.003597	0.003002	0.005799	0.002345	0.001402	0.011024	0.005395	0.00867	0.028688	0.024132	0.009911	0.009245	0.016909		0.00927	0.009952	0.002149	0.00162	0.004525	0.002668
S3B
Spleen				Heart				Liver				Lung				Kidney				Blood				MC38				B16				LLC
27.1798	1.15208	1.80564	3.08316	52.3266	22.7532	1.8918	4.70266	10.4208	0.965466	0.49663	0.112236	51.3137	63.1947	66.1576	14.4833	4.57395	1.9226	3.93125	1.25316	0.538977	0.223125	0.273505	0.490062	19.934	25.9747	3.94707	4.38386	19.3363	10.542	6.92608	17.2929	21.462	12.9705	73.8932	43.5337
S3C
Spleen				Heart				Liver				Lung				Kidney				Blood				MC38				B16				LLC
8.63396	0.708208	1.3191	2.72383	71.9026	92.4154	6.49877	22.8788	5.78403	2.50342	1.3479	0.117866	91.072	154.429	138.134	20.2455	185.631	70.9658	104.985	26.652	0.0343	0.061931	0.094238	0.085815	9.23096	7.55186	2.54003	2.86163	1.11049	0.90396	0.982099	1.99674	0.469432	0.445059	0.98129	0.484504
S3D
Spleen				Heart				Liver				Lung				Kidney				Blood				MC38				B16				LLC
0	0	0.000924	0.142829	10.4771	24.2477	2.08854	22.3159	0	0.003315	0.034434	0.029249	0.841084	1.89264	2.75772	0.53767	0.038948	0.061004	0.231028	0.106811	0	2.55989	0	0.281537	0.0077	0.006221	0.007355	0.012279	0.00324	0.021337	0.007229	0.030865	0.010047	0.003592	0.005862	0.000575

## Sheet: Supp Fig 4
S4A
hIg	mIFNa4-Fc	mProIFNa4-Fc
142	145	145.3
144	141.6	141.2
153.3	143.6	143.7
151.4	144	144.9
S4B
hIg	mIFNa4-Fc	mProIFNa4-Fc
4.12	4.8	4.78
4.25	4.89	4.54
3.55	4.34	4.14
	4.82
S4C
hIg	mIFNa4-Fc	mProIFNa4-Fc
8.79	6.39	8.14
8.01	8.83	7.86
8.56	7.64	7.93
8.64		8.13
S4D
hIg	mIFNa4-Fc	mProIFNa4-Fc
16	16	16.9
15.8	27.7	17.9
17	14.8	23.4
14.9	16	15.9
S4E
hIg	mIFNa4-Fc	mProIFNa4-Fc
4.88	7.03	5.63
5.99	5.62	6.04
6.62	5.78	4.24
7.42		5.59
S4F
hIg	mIFNa4-Fc	mProIFNa4-Fc
0.53	0.23	0.52
0.5	0.32	0.23
0.3	0.2	0.25
0.39	0.21	0.27
0.36	0.22	0.26
0.39
0.32
